# Supplementary material for: Adjunctive Multicomponent Crystals of Two Anti-Tubercular Drugs with Pyridoxine
Source: Pharmaceutics. 2026 Feb 27;18(3):297. doi: 10.3390/pharmaceutics18030297 (PMC13029089; doi:10.3390/pharmaceutics18030297)
Supplement: Supplementary file 1 [file pharmaceutics-18-00297-s001.zip]

Archive with 1 entries (1 files):
- pharmaceutics-4120314-supplementary.pdf
